# Supplementary material for: Two new Truncatelloidea species from Melissotrypa Cave in Greece (Caenogastropoda)
Source: Zookeys. 2015 Oct 28;(530):1–14. doi: 10.3897/zookeys.530.6137 (PMC4668904; doi:10.3897/zookeys.530.6137)
Supplement: XML Treatment for Iglica hellenica [file zookeys.530.6137-treatment1.xml]

<!DOCTYPE tp:taxon-treatment
  PUBLIC "-//TaxonX//DTD Taxonomic Treatment Publishing DTD v0 20100105//EN" "tax-treatment-NSO.dtd">
<tp:taxon-treatment xmlns:tp="http://www.plazi.org/taxpub"><tp:treatment-meta><kwd-group><label>Taxon classification</label><kwd><named-content content-type="kingdom">Animalia</named-content></kwd><kwd><named-content content-type="order">Littorinimorpha</named-content></kwd><kwd><named-content content-type="family">Hydrobiidae</named-content></kwd></kwd-group><mixed-citation publication-type="journal"><person-group><name><surname>Falniowski</surname><given-names>Andrzej</given-names></name><name><surname>Sarbu</surname><given-names>Serban</given-names></name></person-group><article-title>Two new <tp:taxon-name><tp:taxon-name-part taxon-name-part-type="superfamily">Truncatelloidea</tp:taxon-name-part></tp:taxon-name> species from Melissotrypa Cave in Greece (<tp:taxon-name><tp:taxon-name-part taxon-name-part-type="subclass">Caenogastropoda</tp:taxon-name-part></tp:taxon-name>)</article-title><source>Zookeys</source><day>28</day><month>10</month><year>2015</year><volume>2015</volume><issue>530</issue><fpage>1</fpage><lpage>14</lpage><pub-id pub-id-type="doi">10.3897/zookeys.530.6137</pub-id></mixed-citation></tp:treatment-meta><tp:nomenclature><tp:taxon-name>
                            <tp:taxon-name-part taxon-name-part-type="genus">Iglica</tp:taxon-name-part>
                            <tp:taxon-name-part taxon-name-part-type="species">hellenica</tp:taxon-name-part>
                            <object-id xmlns:xlink="http://www.w3.org/1999/xlink" content-type="zoobank" xlink:type="simple">http://zoobank.org/44EEDD4D-448D-4ABB-9128-E6AFC35F5B51</object-id>
                        </tp:taxon-name><tp:taxon-status xmlns:xlink="http://www.w3.org/1999/xlink" xlink:type="simple">sp. n.</tp:taxon-status></tp:nomenclature><tp:treatment-sec sec-type="Holotype"><title>Holotype.</title><p>Ethanol-fixed specimen, Melissotrypa Cave, Thessalia, Greece, <named-content xmlns:xlink="http://www.w3.org/1999/xlink" content-type="dwc:verbatimCoordinates" xlink:type="simple">39°52'38"N, 22°02'58"E</named-content>, sulphidic lake, near the shore, June 2014, S. Sarbu coll., ZMUJ-M.2107.</p></tp:treatment-sec><tp:treatment-sec sec-type="Paratype"><title>Paratype.</title><p>One specimen destroyed for DNA extraction details as for holotype.</p></tp:treatment-sec><tp:treatment-sec sec-type="Diagnosis"><title>Diagnosis.</title><p>Shell relatively big, turriform, readily distinguished from geographically close and related species <italic><tp:taxon-name><tp:taxon-name-part taxon-name-part-type="genus">Iglica</tp:taxon-name-part> <tp:taxon-name-part taxon-name-part-type="species">sidariensis</tp:taxon-name-part></tp:taxon-name></italic>, <italic><tp:taxon-name><tp:taxon-name-part taxon-name-part-type="genus">Iglica</tp:taxon-name-part> <tp:taxon-name-part taxon-name-part-type="species">maasseni</tp:taxon-name-part></tp:taxon-name></italic>, <italic><tp:taxon-name><tp:taxon-name-part taxon-name-part-type="genus">Iglica</tp:taxon-name-part> <tp:taxon-name-part taxon-name-part-type="species">wolfischeri</tp:taxon-name-part></tp:taxon-name></italic> and <italic><tp:taxon-name><tp:taxon-name-part taxon-name-part-type="genus">Iglica</tp:taxon-name-part> <tp:taxon-name-part taxon-name-part-type="species">alpheus</tp:taxon-name-part></tp:taxon-name></italic> by its larger size and more convex whorls <italic><tp:taxon-name><tp:taxon-name-part taxon-name-part-type="genus">Iglica</tp:taxon-name-part> <tp:taxon-name-part taxon-name-part-type="species">hellenica</tp:taxon-name-part></tp:taxon-name></italic> is readily distinguished from the geographically closest species <italic><tp:taxon-name><tp:taxon-name-part taxon-name-part-type="genus">Paladilhiopsis</tp:taxon-name-part> <tp:taxon-name-part taxon-name-part-type="species">thessalica</tp:taxon-name-part></tp:taxon-name></italic> by its larger size and narrow aperture.</p></tp:treatment-sec><tp:treatment-sec sec-type="Description"><title>Description.</title><p>Shell (Fig. <xref ref-type="fig" rid="F1">1</xref>) up to 4.04 mm tall, 5.5 whorls, spire height 281% width of shell. Holotype measurements: shell height 4.04 mm, spire height 1.85 mm, body whorl breadth 1.44 mm, aperture height 1.22 mm, aperture breadth 1.05 mm, whorls number 5½. Teleoconch whorls highly convex, evenly rounded. Aperture nar<!--PageBreak--><!--PageBreak-->row, ovate, weakly angled adapically, separated from body whorl by a broad groove. Parietal lip complete, adnate, no umbilicus. Outer lip simple, orthocline. Shell glossy with no sculpture, periostracum yellowish. Soft parts pinkish, with no pigment. External morphology and anatomy unknown.</p><fig id="F1" position="float" orientation="portrait"><label>Figure 1.</label><caption><p>Shells of <italic><tp:taxon-name><tp:taxon-name-part taxon-name-part-type="genus">Iglica</tp:taxon-name-part> <tp:taxon-name-part taxon-name-part-type="species">hellenica</tp:taxon-name-part></tp:taxon-name></italic> sp. n.: <bold>A</bold> holotype <bold>B</bold> sequenced specimen. Scale bar 1 mm.</p></caption><graphic xmlns:xlink="http://www.w3.org/1999/xlink" xlink:href="zookeys-530-001-g001.jpg" position="float" orientation="portrait" xlink:type="simple" id="oo_62054.jpg"/></fig></tp:treatment-sec><tp:treatment-sec sec-type="Etymology"><title>Etymology.</title><p>The specific epithet (<italic>hellenica</italic>) is a Greek adjective meaning Greek.</p></tp:treatment-sec><tp:treatment-sec sec-type="Distribution and habitat"><title>Distribution and habitat.</title><p>Known from two specimens from the type locality only.</p><!--PageBreak--></tp:treatment-sec></tp:taxon-treatment>
