# Supplementary material for: Two new Truncatelloidea species from Melissotrypa Cave in Greece (Caenogastropoda)
Source: Zookeys. 2015 Oct 28;(530):1–14. doi: 10.3897/zookeys.530.6137 (PMC4668904; doi:10.3897/zookeys.530.6137)
Supplement: XML Treatment for Daphniola magdalenae [file zookeys.530.6137-treatment2.xml]

<!DOCTYPE tp:taxon-treatment
  PUBLIC "-//TaxonX//DTD Taxonomic Treatment Publishing DTD v0 20100105//EN" "tax-treatment-NSO.dtd">
<tp:taxon-treatment xmlns:tp="http://www.plazi.org/taxpub"><tp:treatment-meta><kwd-group><label>Taxon classification</label><kwd><named-content content-type="kingdom">Animalia</named-content></kwd><kwd><named-content content-type="order">Littorinimorpha</named-content></kwd><kwd><named-content content-type="family">Hydrobiidae</named-content></kwd></kwd-group><mixed-citation publication-type="journal"><person-group><name><surname>Falniowski</surname><given-names>Andrzej</given-names></name><name><surname>Sarbu</surname><given-names>Serban</given-names></name></person-group><article-title>Two new <tp:taxon-name><tp:taxon-name-part taxon-name-part-type="superfamily">Truncatelloidea</tp:taxon-name-part></tp:taxon-name> species from Melissotrypa Cave in Greece (<tp:taxon-name><tp:taxon-name-part taxon-name-part-type="subclass">Caenogastropoda</tp:taxon-name-part></tp:taxon-name>)</article-title><source>Zookeys</source><day>28</day><month>10</month><year>2015</year><volume>2015</volume><issue>530</issue><fpage>1</fpage><lpage>14</lpage><pub-id pub-id-type="doi">10.3897/zookeys.530.6137</pub-id></mixed-citation></tp:treatment-meta><tp:nomenclature><tp:taxon-name>
                            <tp:taxon-name-part taxon-name-part-type="genus">Daphniola</tp:taxon-name-part>
                            <tp:taxon-name-part taxon-name-part-type="species">magdalenae</tp:taxon-name-part>
                            <object-id xmlns:xlink="http://www.w3.org/1999/xlink" content-type="zoobank" xlink:type="simple">http://zoobank.org/AF91ADE8-10B4-4737-8022-7EFDDC316EAD</object-id>
                        </tp:taxon-name><tp:taxon-authority>Falniowski</tp:taxon-authority><tp:taxon-status xmlns:xlink="http://www.w3.org/1999/xlink" xlink:type="simple">sp. n.</tp:taxon-status></tp:nomenclature><tp:treatment-sec sec-type="Types"><title>Types.</title><p>Ethanol-fixed specimens, Melissotrypa Cave, Thessalia, Greece, <named-content xmlns:xlink="http://www.w3.org/1999/xlink" content-type="dwc:verbatimCoordinates" xlink:type="simple">39°52'38"N, 22°02'58"E</named-content>, sulphidic lake, near the shore, June 2014, S. Sarbu coll., holotype: ZMUJ-M.2109; 20 paratypes: ZMUJ-M.2110-ZMUJ-M.2130.</p></tp:treatment-sec><tp:treatment-sec sec-type="Diagnosis"><title>Diagnosis.</title><p>Shell relatively big, valvatiform-trochiform; soft parts with no pigment, no eyes, penis with long and slender filament and big outgrowth on the left side. Readily distinguished from geographically and closely related <italic><tp:taxon-name><tp:taxon-name-part taxon-name-part-type="genus">Daphniola</tp:taxon-name-part> <tp:taxon-name-part taxon-name-part-type="species">exigua</tp:taxon-name-part></tp:taxon-name></italic> (= <italic><tp:taxon-name><tp:taxon-name-part taxon-name-part-type="genus">Daphniola</tp:taxon-name-part> <tp:taxon-name-part taxon-name-part-type="species">graeca</tp:taxon-name-part></tp:taxon-name></italic>) by its bigger size (2.5 <italic>vs.</italic> 1.5 mm), reddish operculum, broader base and longer and thinner filament of the penis. Differentiated from <italic><tp:taxon-name><tp:taxon-name-part taxon-name-part-type="genus">Daphniola</tp:taxon-name-part> <tp:taxon-name-part taxon-name-part-type="species">louisi</tp:taxon-name-part></tp:taxon-name></italic> (from Kessariani at Athens) by its larger size, higher spire, longer and thinner filament and more prominent outgrowth on the left side of the penis. Differs from <italic><tp:taxon-name><tp:taxon-name-part taxon-name-part-type="genus">Daphniola</tp:taxon-name-part> <tp:taxon-name-part taxon-name-part-type="species">hadei</tp:taxon-name-part></tp:taxon-name></italic> (from Gythion at Peloponnese) by its double size, higher spire and much more prominent outgrowth on the left side of the penis.</p></tp:treatment-sec><tp:treatment-sec sec-type="Description"><title>Description.</title><p>Shell (Fig. <xref ref-type="fig" rid="F2">2A–D</xref>) valvatiform-trochiform, up to 2.68 mm tall, having 3.5–3.75 whorls, spire height 16% height of shell, and 13–16% width of shell. Teleoconch whorls moderately convex, evenly rounded, growing rapidly in diameter. Aperture circular, parietal lip complete, umbilicus very broad, outer lip simple, orthocline. Teleoconch with delicate growth lines, periostracum pinkish. Shell parameters for a series of paratypes are given in Table <xref ref-type="table" rid="T2">2</xref>. On the surface there are numerous pellets of sediment, most probably of sulfuric bacteria.</p><fig id="F2" position="float" orientation="portrait"><label>Figure 2.</label><caption><p>Shells of <italic><tp:taxon-name><tp:taxon-name-part taxon-name-part-type="genus">Daphniola</tp:taxon-name-part> <tp:taxon-name-part taxon-name-part-type="species">magdalenae</tp:taxon-name-part></tp:taxon-name></italic> sp. n: <bold>A</bold> holotype <bold>B–D</bold> paratypes. Scale bar: 0.5 mm</p></caption><graphic xmlns:xlink="http://www.w3.org/1999/xlink" xlink:href="zookeys-530-001-g002.jpg" position="float" orientation="portrait" xlink:type="simple" id="oo_62055.jpg"/></fig><table-wrap id="T2" position="float" orientation="portrait"><label>Table 2.</label><caption><p>Shell measurements of <italic><tp:taxon-name><tp:taxon-name-part taxon-name-part-type="genus">Daphniola</tp:taxon-name-part> <tp:taxon-name-part taxon-name-part-type="species">magdalenae</tp:taxon-name-part></tp:taxon-name></italic>, n = 10.</p></caption><table id="TID0ELFBG" rules="all"><tbody><tr><th rowspan="1" colspan="1">shell heigth</th><th rowspan="1" colspan="1">shell heigth (mm)</th><th rowspan="1" colspan="1">spire heigth (mm)</th><th rowspan="1" colspan="1">body whorl width (mm)</th><th rowspan="1" colspan="1">aperture heigth (mm)</th><th rowspan="1" colspan="1">aperture width (mm)</th><th rowspan="1" colspan="1">whorl number</th></tr><tr><td rowspan="1" colspan="1">holotype</td><td rowspan="1" colspan="1">2.51</td><td rowspan="1" colspan="1">0.38</td><td rowspan="1" colspan="1">1.99</td><td rowspan="1" colspan="1">1.37</td><td rowspan="1" colspan="1">1.34</td><td rowspan="1" colspan="1">3.5</td></tr><tr><td rowspan="1" colspan="1">mean</td><td rowspan="1" colspan="1">2.335</td><td rowspan="1" colspan="1">0.363</td><td rowspan="1" colspan="1">1.895</td><td rowspan="1" colspan="1">1.346</td><td rowspan="1" colspan="1">1.280</td><td rowspan="1" colspan="1">3.70</td></tr><tr><td rowspan="1" colspan="1">sd</td><td rowspan="1" colspan="1">0.1788</td><td rowspan="1" colspan="1">0.0503</td><td rowspan="1" colspan="1">0.1506</td><td rowspan="1" colspan="1">0.0797</td><td rowspan="1" colspan="1">0.0643</td><td rowspan="1" colspan="1">0.1083</td></tr><tr><td rowspan="1" colspan="1">minimum</td><td rowspan="1" colspan="1">2.16</td><td rowspan="1" colspan="1">0.28</td><td rowspan="1" colspan="1">1.76</td><td rowspan="1" colspan="1">1.20</td><td rowspan="1" colspan="1">1.19</td><td rowspan="1" colspan="1">3.50</td></tr><tr><td rowspan="1" colspan="1">maximum</td><td rowspan="1" colspan="1">2.68</td><td rowspan="1" colspan="1">0.43</td><td rowspan="1" colspan="1">2.21</td><td rowspan="1" colspan="1">1.44</td><td rowspan="1" colspan="1">1.39</td><td rowspan="1" colspan="1">3.75</td></tr></tbody></table></table-wrap><p>Inner and outer sides of operculum smooth. Operculum pink (Fig. <xref ref-type="fig" rid="F2">2A–D</xref>). Protoconch of 1.25–1.40 whorls growing slowly (Fig. <xref ref-type="fig" rid="F3">3</xref>), with a net-like pattern of dense depressions, their shape irregular (Fig. <xref ref-type="fig" rid="F3">4</xref>), covering all the protoconch and initial part of the teleoconch.</p><fig id="F3" position="float" orientation="portrait"><label>Figures 3–7.</label><caption><p>Protoconch and radula of <italic><tp:taxon-name><tp:taxon-name-part taxon-name-part-type="genus">Daphniola</tp:taxon-name-part> <tp:taxon-name-part taxon-name-part-type="species">magdalenae</tp:taxon-name-part></tp:taxon-name></italic>: <bold>3–4</bold> protoconch <bold>5</bold>–7 radula <bold>5</bold> central teeth <bold>6</bold> central, lateral and marginal teeth <bold>7</bold> marginal teeth. Scale bar: 100 µm (<bold>3</bold>); 3 µm (<bold>4, 5</bold>); 4 µm (<bold>6, 7</bold>).</p></caption><graphic xmlns:xlink="http://www.w3.org/1999/xlink" xlink:href="zookeys-530-001-g003.jpg" position="float" orientation="portrait" xlink:type="simple" id="oo_62056.jpg"/></fig><p>Radula (Figs <xref ref-type="fig" rid="F3">5–7</xref>): taenioglossate, typically hydrobiid; the cusps on the central, lateral and inner marginal teeth prominent, long and sharp; the central tooth trapezoid (Figs <xref ref-type="fig" rid="F3">5–6</xref>), with one pair of big basal cusps arising from the tooth face (Fig. <xref ref-type="fig" rid="F3">5</xref>) and numerous long cusps along the cutting edge, the basal tongue broadly V-shaped and about equal in length to the lateral margins, lateral cusps five–six. Lateral teeth (Figs <xref ref-type="fig" rid="F3">6–7</xref>) having four cusps on inner, and five cusps on outer side, central cusp broad and blunt. Inner marginal tooth (Fig. <xref ref-type="fig" rid="F3">7</xref>) with 35–36 cusps, outer marginal teeth (Figs <xref ref-type="fig" rid="F3">6–7</xref>) with 21–23 cusps.</p><p>Animal brownish, with no pigment, and no eyes (Fig. <xref ref-type="fig" rid="F4">8</xref>). Penis (Figs <xref ref-type="fig" rid="F4">9–11</xref>) having broad base bent U-shaped in natural position (Fig. <xref ref-type="fig" rid="F4">8</xref>), long and narrow filament and prominent outgrowth on its left edge. Female reproductive organs (Fig. <xref ref-type="fig" rid="F5">12</xref>) with big bursa copulatrix with long duct and two small receptacula seminis.</p><fig id="F4" position="float" orientation="portrait"><label>Figures 8–11.</label><caption><p>Head and penes of <italic><tp:taxon-name><tp:taxon-name-part taxon-name-part-type="genus">Daphniola</tp:taxon-name-part> <tp:taxon-name-part taxon-name-part-type="species">magdalenae</tp:taxon-name-part></tp:taxon-name></italic>: <bold>8</bold> head with penis, <bold>9–11</bold> penes. Scale bar: 250 µm.</p></caption><graphic xmlns:xlink="http://www.w3.org/1999/xlink" xlink:href="zookeys-530-001-g004.jpg" position="float" orientation="portrait" xlink:type="simple" id="oo_62057.jpg"/></fig><fig id="F5" position="float" orientation="portrait"><label>Figure 12.</label><caption><p>Renal and pallial section of female reproductive organs of <italic><tp:taxon-name><tp:taxon-name-part taxon-name-part-type="genus">Daphniola</tp:taxon-name-part> <tp:taxon-name-part taxon-name-part-type="species">magdalenae</tp:taxon-name-part></tp:taxon-name></italic> (<abbrev xmlns:xlink="http://www.w3.org/1999/xlink" xlink:type="simple">bc<def><p> – bursa copulatrix</p></def></abbrev>, <abbrev xmlns:xlink="http://www.w3.org/1999/xlink" xlink:type="simple">cbc<def><p> – duct of bursa copulatrix</p></def></abbrev>, <abbrev xmlns:xlink="http://www.w3.org/1999/xlink" xlink:type="simple">ga<def><p> – albuminoid gland</p></def></abbrev>, <abbrev xmlns:xlink="http://www.w3.org/1999/xlink" xlink:type="simple">gn<def><p> – nidamental gland</p></def></abbrev>, <abbrev xmlns:xlink="http://www.w3.org/1999/xlink" xlink:type="simple">gp<def><p> – gonoporus</p></def></abbrev>, <abbrev xmlns:xlink="http://www.w3.org/1999/xlink" xlink:type="simple">ov<def><p> – oviduct</p></def></abbrev>, <abbrev xmlns:xlink="http://www.w3.org/1999/xlink" xlink:type="simple">ovl<def><p> – loop of (renal) oviduct</p></def></abbrev>, <abbrev xmlns:xlink="http://www.w3.org/1999/xlink" xlink:type="simple">rs1, rs2<def><p> – receptacula seminis, nomenclature after <xref ref-type="bibr" rid="B19">Radoman (1973</xref>, <xref ref-type="bibr" rid="B20">1983</xref>)</p></def></abbrev>, <abbrev xmlns:xlink="http://www.w3.org/1999/xlink" xlink:type="simple">vc<def><p> – ventral canal</p></def></abbrev>). Scale bar 1 mm.</p></caption><graphic xmlns:xlink="http://www.w3.org/1999/xlink" xlink:href="zookeys-530-001-g005.jpg" position="float" orientation="portrait" xlink:type="simple" id="oo_62058.jpg"/></fig></tp:treatment-sec><tp:treatment-sec sec-type="Etymology"><title>Etymology.</title><p>Named in memory of Dr Magdalena Szarowska, a malacologist, wife and best friend of the first author.</p></tp:treatment-sec><tp:treatment-sec sec-type="Distribution and habitat"><title>Distribution and habitat.</title><p>Known from the type locality only.</p><!--PageBreak--></tp:treatment-sec><ref-list><ref id="B19"><mixed-citation xmlns:xlink="http://www.w3.org/1999/xlink" xlink:type="simple"><person-group><name name-style="western"><surname>Radoman</surname><given-names>P</given-names></name></person-group> (<year>1973</year>) <article-title>New classification of fresh and brackish water <tp:taxon-name><tp:taxon-name-part taxon-name-part-type="subclass">Prosobranchia</tp:taxon-name-part></tp:taxon-name> from the Balkans and Asia Minor.</article-title> <source>Posebna Izdanja, Prirodnjacki Musej u Beogradu</source> <volume>32</volume>: <fpage>1</fpage>–<lpage>30</lpage>. </mixed-citation></ref><ref id="B20"><mixed-citation xmlns:xlink="http://www.w3.org/1999/xlink" xlink:type="simple"><person-group><name name-style="western"><surname>Radoman</surname><given-names>P</given-names></name></person-group> (<year>1983</year>) <article-title><tp:taxon-name><tp:taxon-name-part taxon-name-part-type="above-genus">Hydrobioidea</tp:taxon-name-part></tp:taxon-name> a superfamily of <tp:taxon-name><tp:taxon-name-part taxon-name-part-type="subclass">Prosobranchia</tp:taxon-name-part></tp:taxon-name> (<tp:taxon-name><tp:taxon-name-part taxon-name-part-type="class">Gastropoda</tp:taxon-name-part></tp:taxon-name>). I. Systematics.</article-title> <source>Monographs Serbian Academy of Sciences and Arts, DXLVII, Department Sciences</source> <volume>57</volume>: <fpage>1</fpage>–<lpage>256</lpage>. </mixed-citation></ref></ref-list></tp:taxon-treatment>
